# Supplementary material for: Evolution of Topological Surface States Following Sb Layer Adsorption on Bi2Se3
Source: Materials (Basel). 2021 Apr 2;14(7):1763. doi: 10.3390/ma14071763 (PMC8061775; doi:10.3390/ma14071763)
Supplement: Supplementary file 1 [file materials-14-01763-s001.zip]

Archive with 1 entries (1 files):
- materials-1151951-supplementary.mp4
